# Supplementary material for: Evoked pleasure and approach-avoidance in response to pollution
Source: PLoS One. 2020 Jun 25;15(6):e0234210. doi: 10.1371/journal.pone.0234210 (PMC7316332; doi:10.1371/journal.pone.0234210)
Supplement: S1 Data — (ZIP) [file pone.0234210.s002.zip]

Archive with 262 entries (247 files):
- Pictures_DataBase_Environment/
- __MACOSX/._Pictures_DataBase_Environment
- Pictures_DataBase_Environment/Polluted/
- __MACOSX/Pictures_DataBase_Environment/._Polluted
- Pictures_DataBase_Environment/Clean/
- __MACOSX/Pictures_DataBase_Environment/._Clean
- Pictures_DataBase_Environment/Polluted/Polluted - Urban/
- __MACOSX/Pictures_DataBase_Environment/Polluted/._Polluted - Urban
- Pictures_DataBase_Environment/Polluted/Polluted - Rural/
- __MACOSX/Pictures_DataBase_Environment/Polluted/._Polluted - Rural
- Pictures_DataBase_Environment/Clean/Clean - Urban/
- __MACOSX/Pictures_DataBase_Environment/Clean/._Clean - Urban
- Pictures_DataBase_Environment/Clean/Clean - Rural/
- __MACOSX/Pictures_DataBase_Environment/Clean/._Clean - Rural
- Pictures_DataBase_Environment/Polluted/Polluted - Urban/Polluted - Urban - With Individuals/
- __MACOSX/Pictures_DataBase_Environment/Polluted/Polluted - Urban/._Polluted - Urban - With Individuals
- Pictures_DataBase_Environment/Polluted/Polluted - Urban/Polluted - Urban - Without Individuals/
- __MACOSX/Pictures_DataBase_Environment/Polluted/Polluted - Urban/._Polluted - Urban - Without Individuals
- Pictures_DataBase_Environment/Polluted/Polluted - Rural/Polluted - Rural - Without Individuals/
- __MACOSX/Pictures_DataBase_Environment/Polluted/Polluted - Rural/._Polluted - Rural - Without Individuals
- Pictures_DataBase_Environment/Polluted/Polluted - Rural/Polluted - Rural - With Individuals/
- __MACOSX/Pictures_DataBase_Environment/Polluted/Polluted - Rural/._Polluted - Rural - With Individuals
- Pictures_DataBase_Environment/Clean/Clean - Urban/Clean - Urban - With Individuals/
- __MACOSX/Pictures_DataBase_Environment/Clean/Clean - Urban/._Clean - Urban - With Individuals
- Pictures_DataBase_Environment/Clean/Clean - Urban/Clean - Urban - Without Individuals/
- __MACOSX/Pictures_DataBase_Environment/Clean/Clean - Urban/._Clean - Urban - Without Individuals
- Pictures_DataBase_Environment/Clean/Clean - Rural/Clean - Rural - With Individuals/
- __MACOSX/Pictures_DataBase_Environment/Clean/Clean - Rural/._Clean - Rural - With Individuals
- Pictures_DataBase_Environment/Clean/Clean - Rural/Clean - Rural - Without Individuals/
- __MACOSX/Pictures_DataBase_Environment/Clean/Clean - Rural/._Clean - Rural - Without Individuals
- Pictures_DataBase_Environment/Polluted/Polluted - Urban/Polluted - Urban - With Individuals/Urb.Pers.SALE02.1.JPG
- __MACOSX/Pictures_DataBase_Environment/Polluted/Polluted - Urban/Polluted - Urban - With Individuals/._Urb.Pers.SALE02.1.JPG
- Pictures_DataBase_Environment/Polluted/Polluted - Urban/Polluted - Urban - With Individuals/Urb.Pers.SALE04.1.JPG
- __MACOSX/Pictures_DataBase_Environment/Polluted/Polluted - Urban/Polluted - Urban - With Individuals/._Urb.Pers.SALE04.1.JPG
- Pictures_DataBase_Environment/Polluted/Polluted - Urban/Polluted - Urban - With Individuals/Urb.Pers.SALE06.1.JPG
- __MACOSX/Pictures_DataBase_Environment/Polluted/Polluted - Urban/Polluted - Urban - With Individuals/._Urb.Pers.SALE06.1.JPG
- Pictures_DataBase_Environment/Polluted/Polluted - Urban/Polluted - Urban - With Individuals/Urb.Pers.SALE01.1.JPG
- __MACOSX/Pictures_DataBase_Environment/Polluted/Polluted - Urban/Polluted - Urban - With Individuals/._Urb.Pers.SALE01.1.JPG
- Pictures_DataBase_Environment/Polluted/Polluted - Urban/Polluted - Urban - With Individuals/Urb.Pers.SALE03.1.jpg
- __MACOSX/Pictures_DataBase_Environment/Polluted/Polluted - Urban/Polluted - Urban - With Individuals/._Urb.Pers.SALE03.1.jpg
- Pictures_DataBase_Environment/Polluted/Polluted - Urban/Polluted - Urban - With Individuals/Urb.Pers.SALE07.1.JPG
- __MACOSX/Pictures_DataBase_Environment/Polluted/Polluted - Urban/Polluted - Urban - With Individuals/._Urb.Pers.SALE07.1.JPG
- Pictures_DataBase_Environment/Polluted/Polluted - Urban/Polluted - Urban - With Individuals/Urb.Pers.SALE05.1.jpg
- __MACOSX/Pictures_DataBase_Environment/Polluted/Polluted - Urban/Polluted - Urban - With Individuals/._Urb.Pers.SALE05.1.jpg
- Pictures_DataBase_Environment/Polluted/Polluted - Urban/Polluted - Urban - With Individuals/Urb.Pers.SALE08.1.JPG
- __MACOSX/Pictures_DataBase_Environment/Polluted/Polluted - Urban/Polluted - Urban - With Individuals/._Urb.Pers.SALE08.1.JPG
- Pictures_DataBase_Environment/Polluted/Polluted - Urban/Polluted - Urban - Without Individuals/Urb.SALE24.1.JPG
- __MACOSX/Pictures_DataBase_Environment/Polluted/Polluted - Urban/Polluted - Urban - Without Individuals/._Urb.SALE24.1.JPG
- Pictures_DataBase_Environment/Polluted/Polluted - Urban/Polluted - Urban - Without Individuals/Urb.SALE19.1.JPG
- __MACOSX/Pictures_DataBase_Environment/Polluted/Polluted - Urban/Polluted - Urban - Without Individuals/._Urb.SALE19.1.JPG
- Pictures_DataBase_Environment/Polluted/Polluted - Urban/Polluted - Urban - Without Individuals/Urb.SALE02.1.JPG
- __MACOSX/Pictures_DataBase_Environment/Polluted/Polluted - Urban/Polluted - Urban - Without Individuals/._Urb.SALE02.1.JPG
- Pictures_DataBase_Environment/Polluted/Polluted - Urban/Polluted - Urban - Without Individuals/Urb.SALE06.1.JPG
- __MACOSX/Pictures_DataBase_Environment/Polluted/Polluted - Urban/Polluted - Urban - Without Individuals/._Urb.SALE06.1.JPG
- Pictures_DataBase_Environment/Polluted/Polluted - Urban/Polluted - Urban - Without Individuals/Urb.SALE22.1.JPG
- __MACOSX/Pictures_DataBase_Environment/Polluted/Polluted - Urban/Polluted - Urban - Without Individuals/._Urb.SALE22.1.JPG
- Pictures_DataBase_Environment/Polluted/Polluted - Urban/Polluted - Urban - Without Individuals/Urb.SALE20.1.JPG
- __MACOSX/Pictures_DataBase_Environment/Polluted/Polluted - Urban/Polluted - Urban - Without Individuals/._Urb.SALE20.1.JPG
- Pictures_DataBase_Environment/Polluted/Polluted - Urban/Polluted - Urban - Without Individuals/Urb.SALE04.1.JPG
- __MACOSX/Pictures_DataBase_Environment/Polluted/Polluted - Urban/Polluted - Urban - Without Individuals/._Urb.SALE04.1.JPG
- Pictures_DataBase_Environment/Polluted/Polluted - Urban/Polluted - Urban - Without Individuals/Urb.SALE03.1.JPG
- __MACOSX/Pictures_DataBase_Environment/Polluted/Polluted - Urban/Polluted - Urban - Without Individuals/._Urb.SALE03.1.JPG
- Pictures_DataBase_Environment/Polluted/Polluted - Urban/Polluted - Urban - Without Individuals/Urb.SALE01.1.JPG
- __MACOSX/Pictures_DataBase_Environment/Polluted/Polluted - Urban/Polluted - Urban - Without Individuals/._Urb.SALE01.1.JPG
- Pictures_DataBase_Environment/Polluted/Polluted - Urban/Polluted - Urban - Without Individuals/Urb.SALE18.1.JPG
- __MACOSX/Pictures_DataBase_Environment/Polluted/Polluted - Urban/Polluted - Urban - Without Individuals/._Urb.SALE18.1.JPG
- Pictures_DataBase_Environment/Polluted/Polluted - Urban/Polluted - Urban - Without Individuals/Urb.SALE21.1.JPG
- __MACOSX/Pictures_DataBase_Environment/Polluted/Polluted - Urban/Polluted - Urban - Without Individuals/._Urb.SALE21.1.JPG
- Pictures_DataBase_Environment/Polluted/Polluted - Urban/Polluted - Urban - Without Individuals/Urb.SALE05.1.JPG
- __MACOSX/Pictures_DataBase_Environment/Polluted/Polluted - Urban/Polluted - Urban - Without Individuals/._Urb.SALE05.1.JPG
- Pictures_DataBase_Environment/Polluted/Polluted - Urban/Polluted - Urban - Without Individuals/Urb.SALE23.1.JPG
- __MACOSX/Pictures_DataBase_Environment/Polluted/Polluted - Urban/Polluted - Urban - Without Individuals/._Urb.SALE23.1.JPG
- Pictures_DataBase_Environment/Polluted/Polluted - Urban/Polluted - Urban - Without Individuals/Urb.SALE12.1.JPG
- __MACOSX/Pictures_DataBase_Environment/Polluted/Polluted - Urban/Polluted - Urban - Without Individuals/._Urb.SALE12.1.JPG
- Pictures_DataBase_Environment/Polluted/Polluted - Urban/Polluted - Urban - Without Individuals/Urb.SALE09.1.JPG
- __MACOSX/Pictures_DataBase_Environment/Polluted/Polluted - Urban/Polluted - Urban - Without Individuals/._Urb.SALE09.1.JPG
- Pictures_DataBase_Environment/Polluted/Polluted - Urban/Polluted - Urban - Without Individuals/Urb.SALE10.1.JPG
- __MACOSX/Pictures_DataBase_Environment/Polluted/Polluted - Urban/Polluted - Urban - Without Individuals/._Urb.SALE10.1.JPG
- Pictures_DataBase_Environment/Polluted/Polluted - Urban/Polluted - Urban - Without Individuals/Urb.SALE16.1.JPG
- __MACOSX/Pictures_DataBase_Environment/Polluted/Polluted - Urban/Polluted - Urban - Without Individuals/._Urb.SALE16.1.JPG
- Pictures_DataBase_Environment/Polluted/Polluted - Urban/Polluted - Urban - Without Individuals/Urb.SALE08.1.JPG
- __MACOSX/Pictures_DataBase_Environment/Polluted/Polluted - Urban/Polluted - Urban - Without Individuals/._Urb.SALE08.1.JPG
- Pictures_DataBase_Environment/Polluted/Polluted - Urban/Polluted - Urban - Without Individuals/Urb.SALE11.1.JPG
- __MACOSX/Pictures_DataBase_Environment/Polluted/Polluted - Urban/Polluted - Urban - Without Individuals/._Urb.SALE11.1.JPG
- Pictures_DataBase_Environment/Polluted/Polluted - Urban/Polluted - Urban - Without Individuals/Urb.SALE13.1.JPG
- __MACOSX/Pictures_DataBase_Environment/Polluted/Polluted - Urban/Polluted - Urban - Without Individuals/._Urb.SALE13.1.JPG
- Pictures_DataBase_Environment/Polluted/Polluted - Urban/Polluted - Urban - Without Individuals/Urb.SALE15.1.JPG
- __MACOSX/Pictures_DataBase_Environment/Polluted/Polluted - Urban/Polluted - Urban - Without Individuals/._Urb.SALE15.1.JPG
- Pictures_DataBase_Environment/Polluted/Polluted - Rural/Polluted - Rural - Without Individuals/Rur.SALE14.1.JPG
- __MACOSX/Pictures_DataBase_Environment/Polluted/Polluted - Rural/Polluted - Rural - Without Individuals/._Rur.SALE14.1.JPG
- Pictures_DataBase_Environment/Polluted/Polluted - Rural/Polluted - Rural - Without Individuals/Rur.SALE16.1.JPG
- __MACOSX/Pictures_DataBase_Environment/Polluted/Polluted - Rural/Polluted - Rural - Without Individuals/._Rur.SALE16.1.JPG
- Pictures_DataBase_Environment/Polluted/Polluted - Rural/Polluted - Rural - Without Individuals/Rur.SALE12.1.JPG
- __MACOSX/Pictures_DataBase_Environment/Polluted/Polluted - Rural/Polluted - Rural - Without Individuals/._Rur.SALE12.1.JPG
- Pictures_DataBase_Environment/Polluted/Polluted - Rural/Polluted - Rural - Without Individuals/Rur.SALE09.1.JPG
- __MACOSX/Pictures_DataBase_Environment/Polluted/Polluted - Rural/Polluted - Rural - Without Individuals/._Rur.SALE09.1.JPG
- Pictures_DataBase_Environment/Polluted/Polluted - Rural/Polluted - Rural - Without Individuals/Rur.SALE10.1.JPG
- __MACOSX/Pictures_DataBase_Environment/Polluted/Polluted - Rural/Polluted - Rural - Without Individuals/._Rur.SALE10.1.JPG
- Pictures_DataBase_Environment/Polluted/Polluted - Rural/Polluted - Rural - Without Individuals/Rur.SALE17.1.JPG
- __MACOSX/Pictures_DataBase_Environment/Polluted/Polluted - Rural/Polluted - Rural - Without Individuals/._Rur.SALE17.1.JPG
- Pictures_DataBase_Environment/Polluted/Polluted - Rural/Polluted - Rural - Without Individuals/Rur.SALE15.1.JPG
- __MACOSX/Pictures_DataBase_Environment/Polluted/Polluted - Rural/Polluted - Rural - Without Individuals/._Rur.SALE15.1.JPG
- Pictures_DataBase_Environment/Polluted/Polluted - Rural/Polluted - Rural - Without Individuals/Rur.SALE08.1.JPG
- __MACOSX/Pictures_DataBase_Environment/Polluted/Polluted - Rural/Polluted - Rural - Without Individuals/._Rur.SALE08.1.JPG
- Pictures_DataBase_Environment/Polluted/Polluted - Rural/Polluted - Rural - Without Individuals/Rur.SALE11.1.JPG
- __MACOSX/Pictures_DataBase_Environment/Polluted/Polluted - Rural/Polluted - Rural - Without Individuals/._Rur.SALE11.1.JPG
- Pictures_DataBase_Environment/Polluted/Polluted - Rural/Polluted - Rural - Without Individuals/Rur.SALE13.1.JPG
- __MACOSX/Pictures_DataBase_Environment/Polluted/Polluted - Rural/Polluted - Rural - Without Individuals/._Rur.SALE13.1.JPG
- Pictures_DataBase_Environment/Polluted/Polluted - Rural/Polluted - Rural - Without Individuals/Rur.SALE06.1.JPG
- __MACOSX/Pictures_DataBase_Environment/Polluted/Polluted - Rural/Polluted - Rural - Without Individuals/._Rur.SALE06.1.JPG
- Pictures_DataBase_Environment/Polluted/Polluted - Rural/Polluted - Rural - Without Individuals/Rur.SALE22.1.JPG
- __MACOSX/Pictures_DataBase_Environment/Polluted/Polluted - Rural/Polluted - Rural - Without Individuals/._Rur.SALE22.1.JPG
- Pictures_DataBase_Environment/Polluted/Polluted - Rural/Polluted - Rural - Without Individuals/Rur.SALE20.1.JPG
- __MACOSX/Pictures_DataBase_Environment/Polluted/Polluted - Rural/Polluted - Rural - Without Individuals/._Rur.SALE20.1.JPG
- Pictures_DataBase_Environment/Polluted/Polluted - Rural/Polluted - Rural - Without Individuals/Rur.SALE19.1.JPG
- __MACOSX/Pictures_DataBase_Environment/Polluted/Polluted - Rural/Polluted - Rural - Without Individuals/._Rur.SALE19.1.JPG
- Pictures_DataBase_Environment/Polluted/Polluted - Rural/Polluted - Rural - Without Individuals/Rur.SALE02.1.JPG
- __MACOSX/Pictures_DataBase_Environment/Polluted/Polluted - Rural/Polluted - Rural - Without Individuals/._Rur.SALE02.1.JPG
- Pictures_DataBase_Environment/Polluted/Polluted - Rural/Polluted - Rural - Without Individuals/Rur.SALE21.1.JPG
- __MACOSX/Pictures_DataBase_Environment/Polluted/Polluted - Rural/Polluted - Rural - Without Individuals/._Rur.SALE21.1.JPG
- Pictures_DataBase_Environment/Polluted/Polluted - Rural/Polluted - Rural - Without Individuals/Rur.SALE05.1.JPG
- __MACOSX/Pictures_DataBase_Environment/Polluted/Polluted - Rural/Polluted - Rural - Without Individuals/._Rur.SALE05.1.JPG
- Pictures_DataBase_Environment/Polluted/Polluted - Rural/Polluted - Rural - With Individuals/Rur.Pers.SALE02.1.JPG
- __MACOSX/Pictures_DataBase_Environment/Polluted/Polluted - Rural/Polluted - Rural - With Individuals/._Rur.Pers.SALE02.1.JPG
- Pictures_DataBase_Environment/Polluted/Polluted - Rural/Polluted - Rural - With Individuals/Rur.Pers.SALE04.1.JPG
- __MACOSX/Pictures_DataBase_Environment/Polluted/Polluted - Rural/Polluted - Rural - With Individuals/._Rur.Pers.SALE04.1.JPG
- Pictures_DataBase_Environment/Polluted/Polluted - Rural/Polluted - Rural - With Individuals/Rur.Pers.SALE06.1.JPG
- __MACOSX/Pictures_DataBase_Environment/Polluted/Polluted - Rural/Polluted - Rural - With Individuals/._Rur.Pers.SALE06.1.JPG
- Pictures_DataBase_Environment/Polluted/Polluted - Rural/Polluted - Rural - With Individuals/Rur.Pers.SALE03.1.JPG
- __MACOSX/Pictures_DataBase_Environment/Polluted/Polluted - Rural/Polluted - Rural - With Individuals/._Rur.Pers.SALE03.1.JPG
- Pictures_DataBase_Environment/Polluted/Polluted - Rural/Polluted - Rural - With Individuals/Rur.Pers.SALE07.1.JPG
- __MACOSX/Pictures_DataBase_Environment/Polluted/Polluted - Rural/Polluted - Rural - With Individuals/._Rur.Pers.SALE07.1.JPG
- Pictures_DataBase_Environment/Polluted/Polluted - Rural/Polluted - Rural - With Individuals/Rur.Pers.SALE05.1.JPG
- __MACOSX/Pictures_DataBase_Environment/Polluted/Polluted - Rural/Polluted - Rural - With Individuals/._Rur.Pers.SALE05.1.JPG
- Pictures_DataBase_Environment/Polluted/Polluted - Rural/Polluted - Rural - With Individuals/Rur.Pers.SALE10.1.jpg
- __MACOSX/Pictures_DataBase_Environment/Polluted/Polluted - Rural/Polluted - Rural - With Individuals/._Rur.Pers.SALE10.1.jpg
- Pictures_DataBase_Environment/Polluted/Polluted - Rural/Polluted - Rural - With Individuals/Rur.Pers.SALE09.1.jpg
- __MACOSX/Pictures_DataBase_Environment/Polluted/Polluted - Rural/Polluted - Rural - With Individuals/._Rur.Pers.SALE09.1.jpg
- Pictures_DataBase_Environment/Polluted/Polluted - Rural/Polluted - Rural - With Individuals/Rur.Pers.SALE16.1.jpg
- __MACOSX/Pictures_DataBase_Environment/Polluted/Polluted - Rural/Polluted - Rural - With Individuals/._Rur.Pers.SALE16.1.jpg
- Pictures_DataBase_Environment/Polluted/Polluted - Rural/Polluted - Rural - With Individuals/Rur.Pers.SALE14.1.jpg
- __MACOSX/Pictures_DataBase_Environment/Polluted/Polluted - Rural/Polluted - Rural - With Individuals/._Rur.Pers.SALE14.1.jpg
- Pictures_DataBase_Environment/Polluted/Polluted - Rural/Polluted - Rural - With Individuals/Rur.Pers.SALE15.1.jpg
- __MACOSX/Pictures_DataBase_Environment/Polluted/Polluted - Rural/Polluted - Rural - With Individuals/._Rur.Pers.SALE15.1.jpg
- Pictures_DataBase_Environment/Polluted/Polluted - Rural/Polluted - Rural - With Individuals/Rur.Pers.SALE17.1.jpg
- __MACOSX/Pictures_DataBase_Environment/Polluted/Polluted - Rural/Polluted - Rural - With Individuals/._Rur.Pers.SALE17.1.jpg
- Pictures_DataBase_Environment/Clean/Clean - Urban/Clean - Urban - With Individuals/Urb.Pers.PROPRE03.1.JPG
- __MACOSX/Pictures_DataBase_Environment/Clean/Clean - Urban/Clean - Urban - With Individuals/._Urb.Pers.PROPRE03.1.JPG
- Pictures_DataBase_Environment/Clean/Clean - Urban/Clean - Urban - With Individuals/Urb.Pers.PROPRE01.1.JPG
- __MACOSX/Pictures_DataBase_Environment/Clean/Clean - Urban/Clean - Urban - With Individuals/._Urb.Pers.PROPRE01.1.JPG
- Pictures_DataBase_Environment/Clean/Clean - Urban/Clean - Urban - With Individuals/Urb.Pers.PROPRE05.1.JPG
- __MACOSX/Pictures_DataBase_Environment/Clean/Clean - Urban/Clean - Urban - With Individuals/._Urb.Pers.PROPRE05.1.JPG
- Pictures_DataBase_Environment/Clean/Clean - Urban/Clean - Urban - With Individuals/Urb.Pers.PROPRE07.1.JPG
- __MACOSX/Pictures_DataBase_Environment/Clean/Clean - Urban/Clean - Urban - With Individuals/._Urb.Pers.PROPRE07.1.JPG
- Pictures_DataBase_Environment/Clean/Clean - Urban/Clean - Urban - With Individuals/Urb.Pers.PROPRE02.1.JPG
- __MACOSX/Pictures_DataBase_Environment/Clean/Clean - Urban/Clean - Urban - With Individuals/._Urb.Pers.PROPRE02.1.JPG
- Pictures_DataBase_Environment/Clean/Clean - Urban/Clean - Urban - With Individuals/Urb.Pers.PROPRE06.1.JPG
- __MACOSX/Pictures_DataBase_Environment/Clean/Clean - Urban/Clean - Urban - With Individuals/._Urb.Pers.PROPRE06.1.JPG
- Pictures_DataBase_Environment/Clean/Clean - Urban/Clean - Urban - With Individuals/Urb.Pers.PROPRE04.1.JPG
- __MACOSX/Pictures_DataBase_Environment/Clean/Clean - Urban/Clean - Urban - With Individuals/._Urb.Pers.PROPRE04.1.JPG
- Pictures_DataBase_Environment/Clean/Clean - Urban/Clean - Urban - With Individuals/Urb.Pers.PROPRE08.1.JPG
- __MACOSX/Pictures_DataBase_Environment/Clean/Clean - Urban/Clean - Urban - With Individuals/._Urb.Pers.PROPRE08.1.JPG
- Pictures_DataBase_Environment/Clean/Clean - Urban/Clean - Urban - Without Individuals/Urb.PROPRE21.1.JPG
- __MACOSX/Pictures_DataBase_Environment/Clean/Clean - Urban/Clean - Urban - Without Individuals/._Urb.PROPRE21.1.JPG
- Pictures_DataBase_Environment/Clean/Clean - Urban/Clean - Urban - Without Individuals/Urb.PROPRE05.1.JPG
- __MACOSX/Pictures_DataBase_Environment/Clean/Clean - Urban/Clean - Urban - Without Individuals/._Urb.PROPRE05.1.JPG
- Pictures_DataBase_Environment/Clean/Clean - Urban/Clean - Urban - Without Individuals/Urb.PROPRE07.1.JPG
- __MACOSX/Pictures_DataBase_Environment/Clean/Clean - Urban/Clean - Urban - Without Individuals/._Urb.PROPRE07.1.JPG
- Pictures_DataBase_Environment/Clean/Clean - Urban/Clean - Urban - Without Individuals/Urb.PROPRE03.1.JPG
- __MACOSX/Pictures_DataBase_Environment/Clean/Clean - Urban/Clean - Urban - Without Individuals/._Urb.PROPRE03.1.JPG
- Pictures_DataBase_Environment/Clean/Clean - Urban/Clean - Urban - Without Individuals/Urb.PROPRE01.1.JPG
- __MACOSX/Pictures_DataBase_Environment/Clean/Clean - Urban/Clean - Urban - Without Individuals/._Urb.PROPRE01.1.JPG
- Pictures_DataBase_Environment/Clean/Clean - Urban/Clean - Urban - Without Individuals/Urb.PROPRE18.1.JPG
- __MACOSX/Pictures_DataBase_Environment/Clean/Clean - Urban/Clean - Urban - Without Individuals/._Urb.PROPRE18.1.JPG
- Pictures_DataBase_Environment/Clean/Clean - Urban/Clean - Urban - Without Individuals/Urb.PROPRE06.1.JPG
- __MACOSX/Pictures_DataBase_Environment/Clean/Clean - Urban/Clean - Urban - Without Individuals/._Urb.PROPRE06.1.JPG
- Pictures_DataBase_Environment/Clean/Clean - Urban/Clean - Urban - Without Individuals/Urb.PROPRE20.1.JPG
- __MACOSX/Pictures_DataBase_Environment/Clean/Clean - Urban/Clean - Urban - Without Individuals/._Urb.PROPRE20.1.JPG
- Pictures_DataBase_Environment/Clean/Clean - Urban/Clean - Urban - Without Individuals/Urb.PROPRE04.1.JPG
- __MACOSX/Pictures_DataBase_Environment/Clean/Clean - Urban/Clean - Urban - Without Individuals/._Urb.PROPRE04.1.JPG
- Pictures_DataBase_Environment/Clean/Clean - Urban/Clean - Urban - Without Individuals/Urb.PROPRE19.1.JPG
- __MACOSX/Pictures_DataBase_Environment/Clean/Clean - Urban/Clean - Urban - Without Individuals/._Urb.PROPRE19.1.JPG
- Pictures_DataBase_Environment/Clean/Clean - Urban/Clean - Urban - Without Individuals/Urb.PROPRE02.1.JPG
- __MACOSX/Pictures_DataBase_Environment/Clean/Clean - Urban/Clean - Urban - Without Individuals/._Urb.PROPRE02.1.JPG
- Pictures_DataBase_Environment/Clean/Clean - Urban/Clean - Urban - Without Individuals/Urb.PROPRE17.1.JPG
- __MACOSX/Pictures_DataBase_Environment/Clean/Clean - Urban/Clean - Urban - Without Individuals/._Urb.PROPRE17.1.JPG
- Pictures_DataBase_Environment/Clean/Clean - Urban/Clean - Urban - Without Individuals/Urb.PROPRE15.1.JPG
- __MACOSX/Pictures_DataBase_Environment/Clean/Clean - Urban/Clean - Urban - Without Individuals/._Urb.PROPRE15.1.JPG
- Pictures_DataBase_Environment/Clean/Clean - Urban/Clean - Urban - Without Individuals/Urb.PROPRE08.1.JPG
- __MACOSX/Pictures_DataBase_Environment/Clean/Clean - Urban/Clean - Urban - Without Individuals/._Urb.PROPRE08.1.JPG
- Pictures_DataBase_Environment/Clean/Clean - Urban/Clean - Urban - Without Individuals/Urb.PROPRE11.1.JPG
- __MACOSX/Pictures_DataBase_Environment/Clean/Clean - Urban/Clean - Urban - Without Individuals/._Urb.PROPRE11.1.JPG
- Pictures_DataBase_Environment/Clean/Clean - Urban/Clean - Urban - Without Individuals/Urb.PROPRE13.1.JPG
- __MACOSX/Pictures_DataBase_Environment/Clean/Clean - Urban/Clean - Urban - Without Individuals/._Urb.PROPRE13.1.JPG
- Pictures_DataBase_Environment/Clean/Clean - Urban/Clean - Urban - Without Individuals/Urb.PROPRE14.1.JPG
- __MACOSX/Pictures_DataBase_Environment/Clean/Clean - Urban/Clean - Urban - Without Individuals/._Urb.PROPRE14.1.JPG
- Pictures_DataBase_Environment/Clean/Clean - Urban/Clean - Urban - Without Individuals/Urb.PROPRE16.1.JPG
- __MACOSX/Pictures_DataBase_Environment/Clean/Clean - Urban/Clean - Urban - Without Individuals/._Urb.PROPRE16.1.JPG
- Pictures_DataBase_Environment/Clean/Clean - Urban/Clean - Urban - Without Individuals/Urb.PROPRE12.1.JPG
- __MACOSX/Pictures_DataBase_Environment/Clean/Clean - Urban/Clean - Urban - Without Individuals/._Urb.PROPRE12.1.JPG
- Pictures_DataBase_Environment/Clean/Clean - Urban/Clean - Urban - Without Individuals/Urb.PROPRE09.1.JPG
- __MACOSX/Pictures_DataBase_Environment/Clean/Clean - Urban/Clean - Urban - Without Individuals/._Urb.PROPRE09.1.JPG
- Pictures_DataBase_Environment/Clean/Clean - Urban/Clean - Urban - Without Individuals/Urb.PROPRE10.1.JPG
- __MACOSX/Pictures_DataBase_Environment/Clean/Clean - Urban/Clean - Urban - Without Individuals/._Urb.PROPRE10.1.JPG
- Pictures_DataBase_Environment/Clean/Clean - Rural/Clean - Rural - With Individuals/Rur.Pers.PROPRE02.1.JPG
- __MACOSX/Pictures_DataBase_Environment/Clean/Clean - Rural/Clean - Rural - With Individuals/._Rur.Pers.PROPRE02.1.JPG
- Pictures_DataBase_Environment/Clean/Clean - Rural/Clean - Rural - With Individuals/Rur.Pers.PROPRE06.1.JPG
- __MACOSX/Pictures_DataBase_Environment/Clean/Clean - Rural/Clean - Rural - With Individuals/._Rur.Pers.PROPRE06.1.JPG
- Pictures_DataBase_Environment/Clean/Clean - Rural/Clean - Rural - With Individuals/Rur.Pers.PROPRE04.1.JPG
- __MACOSX/Pictures_DataBase_Environment/Clean/Clean - Rural/Clean - Rural - With Individuals/._Rur.Pers.PROPRE04.1.JPG
- Pictures_DataBase_Environment/Clean/Clean - Rural/Clean - Rural - With Individuals/Rur.Pers.PROPRE03.1.JPG
- __MACOSX/Pictures_DataBase_Environment/Clean/Clean - Rural/Clean - Rural - With Individuals/._Rur.Pers.PROPRE03.1.JPG
- Pictures_DataBase_Environment/Clean/Clean - Rural/Clean - Rural - With Individuals/Rur.Pers.PROPRE01.1.JPG
- __MACOSX/Pictures_DataBase_Environment/Clean/Clean - Rural/Clean - Rural - With Individuals/._Rur.Pers.PROPRE01.1.JPG
- Pictures_DataBase_Environment/Clean/Clean - Rural/Clean - Rural - With Individuals/Rur.Pers.PROPRE05.1.JPG
- __MACOSX/Pictures_DataBase_Environment/Clean/Clean - Rural/Clean - Rural - With Individuals/._Rur.Pers.PROPRE05.1.JPG
- Pictures_DataBase_Environment/Clean/Clean - Rural/Clean - Rural - With Individuals/Rur.Pers.PROPRE07.1.JPG
- __MACOSX/Pictures_DataBase_Environment/Clean/Clean - Rural/Clean - Rural - With Individuals/._Rur.Pers.PROPRE07.1.JPG
- Pictures_DataBase_Environment/Clean/Clean - Rural/Clean - Rural - With Individuals/Rur.Pers.PROPRE12.1.JPG
- __MACOSX/Pictures_DataBase_Environment/Clean/Clean - Rural/Clean - Rural - With Individuals/._Rur.Pers.PROPRE12.1.JPG
- Pictures_DataBase_Environment/Clean/Clean - Rural/Clean - Rural - With Individuals/Rur.Pers.PROPRE09.1.JPG
- __MACOSX/Pictures_DataBase_Environment/Clean/Clean - Rural/Clean - Rural - With Individuals/._Rur.Pers.PROPRE09.1.JPG
- Pictures_DataBase_Environment/Clean/Clean - Rural/Clean - Rural - With Individuals/Rur.Pers.PROPRE10.1.JPG
- __MACOSX/Pictures_DataBase_Environment/Clean/Clean - Rural/Clean - Rural - With Individuals/._Rur.Pers.PROPRE10.1.JPG
- Pictures_DataBase_Environment/Clean/Clean - Rural/Clean - Rural - With Individuals/Rur.Pers.PROPRE08.1.JPG
- __MACOSX/Pictures_DataBase_Environment/Clean/Clean - Rural/Clean - Rural - With Individuals/._Rur.Pers.PROPRE08.1.JPG
- Pictures_DataBase_Environment/Clean/Clean - Rural/Clean - Rural - With Individuals/Rur.Pers.PROPRE11.1.JPG
- __MACOSX/Pictures_DataBase_Environment/Clean/Clean - Rural/Clean - Rural - With Individuals/._Rur.Pers.PROPRE11.1.JPG
- Pictures_DataBase_Environment/Clean/Clean - Rural/Clean - Rural - Without Individuals/Rur.PROPRE02.1.JPG
- __MACOSX/Pictures_DataBase_Environment/Clean/Clean - Rural/Clean - Rural - Without Individuals/._Rur.PROPRE02.1.JPG
- Pictures_DataBase_Environment/Clean/Clean - Rural/Clean - Rural - Without Individuals/Rur.PROPRE04.1.JPG
- __MACOSX/Pictures_DataBase_Environment/Clean/Clean - Rural/Clean - Rural - Without Individuals/._Rur.PROPRE04.1.JPG
- Pictures_DataBase_Environment/Clean/Clean - Rural/Clean - Rural - Without Individuals/Rur.PROPRE06.1.JPG
- __MACOSX/Pictures_DataBase_Environment/Clean/Clean - Rural/Clean - Rural - Without Individuals/._Rur.PROPRE06.1.JPG
- Pictures_DataBase_Environment/Clean/Clean - Rural/Clean - Rural - Without Individuals/Rur.PROPRE01.1.JPG
- __MACOSX/Pictures_DataBase_Environment/Clean/Clean - Rural/Clean - Rural - Without Individuals/._Rur.PROPRE01.1.JPG
- Pictures_DataBase_Environment/Clean/Clean - Rural/Clean - Rural - Without Individuals/Rur.PROPRE03.1.JPG
- __MACOSX/Pictures_DataBase_Environment/Clean/Clean - Rural/Clean - Rural - Without Individuals/._Rur.PROPRE03.1.JPG
- Pictures_DataBase_Environment/Clean/Clean - Rural/Clean - Rural - Without Individuals/Rur.PROPRE07.1.JPG
- __MACOSX/Pictures_DataBase_Environment/Clean/Clean - Rural/Clean - Rural - Without Individuals/._Rur.PROPRE07.1.JPG
- Pictures_DataBase_Environment/Clean/Clean - Rural/Clean - Rural - Without Individuals/Rur.PROPRE05.1.JPG
- __MACOSX/Pictures_DataBase_Environment/Clean/Clean - Rural/Clean - Rural - Without Individuals/._Rur.PROPRE05.1.JPG
- Pictures_DataBase_Environment/Clean/Clean - Rural/Clean - Rural - Without Individuals/Rur.PROPRE10.1.JPG
- __MACOSX/Pictures_DataBase_Environment/Clean/Clean - Rural/Clean - Rural - Without Individuals/._Rur.PROPRE10.1.JPG
- Pictures_DataBase_Environment/Clean/Clean - Rural/Clean - Rural - Without Individuals/Rur.PROPRE09.1.JPG
- __MACOSX/Pictures_DataBase_Environment/Clean/Clean - Rural/Clean - Rural - Without Individuals/._Rur.PROPRE09.1.JPG
- Pictures_DataBase_Environment/Clean/Clean - Rural/Clean - Rural - Without Individuals/Rur.PROPRE12.1.JPG
- __MACOSX/Pictures_DataBase_Environment/Clean/Clean - Rural/Clean - Rural - Without Individuals/._Rur.PROPRE12.1.JPG
- Pictures_DataBase_Environment/Clean/Clean - Rural/Clean - Rural - Without Individuals/Rur.PROPRE16.1.JPG
- __MACOSX/Pictures_DataBase_Environment/Clean/Clean - Rural/Clean - Rural - Without Individuals/._Rur.PROPRE16.1.JPG
- Pictures_DataBase_Environment/Clean/Clean - Rural/Clean - Rural - Without Individuals/Rur.PROPRE14.1.JPG
- __MACOSX/Pictures_DataBase_Environment/Clean/Clean - Rural/Clean - Rural - Without Individuals/._Rur.PROPRE14.1.JPG
- Pictures_DataBase_Environment/Clean/Clean - Rural/Clean - Rural - Without Individuals/Rur.PROPRE13.1.JPG
- __MACOSX/Pictures_DataBase_Environment/Clean/Clean - Rural/Clean - Rural - Without Individuals/._Rur.PROPRE13.1.JPG
- Pictures_DataBase_Environment/Clean/Clean - Rural/Clean - Rural - Without Individuals/Rur.PROPRE11.1.JPG
- __MACOSX/Pictures_DataBase_Environment/Clean/Clean - Rural/Clean - Rural - Without Individuals/._Rur.PROPRE11.1.JPG
- Pictures_DataBase_Environment/Clean/Clean - Rural/Clean - Rural - Without Individuals/Rur.PROPRE08.1.JPG
- __MACOSX/Pictures_DataBase_Environment/Clean/Clean - Rural/Clean - Rural - Without Individuals/._Rur.PROPRE08.1.JPG
- Pictures_DataBase_Environment/Clean/Clean - Rural/Clean - Rural - Without Individuals/Rur.PROPRE15.1.JPG
- __MACOSX/Pictures_DataBase_Environment/Clean/Clean - Rural/Clean - Rural - Without Individuals/._Rur.PROPRE15.1.JPG
- Pictures_DataBase_Environment/Clean/Clean - Rural/Clean - Rural - Without Individuals/Rur.PROPRE17.1.JPG
- __MACOSX/Pictures_DataBase_Environment/Clean/Clean - Rural/Clean - Rural - Without Individuals/._Rur.PROPRE17.1.JPG
